# Supplementary material for: Genetic Diversity of Enteric Viruses in Children under Five Years Old in Gabon
Source: Viruses. 2021 Mar 24;13(4):545. doi: 10.3390/v13040545 (PMC8064335; doi:10.3390/v13040545)
Supplement: Supplementary file 1 [file viruses-13-00545-s001.zip]

Archive with 2 entries (2 files):
- viruses-111060_Supplementary table 2_revised.docx
- viruses-111060_supplementary table1_revised.docx
